# Supplementary material for: Location-specific inhibition of Akt reveals regulation of mTORC1 activity in the nucleus
Source: Nat Commun. 2020 Nov 30;11:6088. doi: 10.1038/s41467-020-19937-w (PMC7705703; doi:10.1038/s41467-020-19937-w)
Supplement: Supplementary file 3 — Source Data [file 41467_2020_19937_MOESM3_ESM.xlsx]

## Sheet: Figure 1
Figure 1
Figure 1e
TORCAR-NLS responses to PDGF (%)
	No treatment	Torin1	Rapamycin	Leptomycin B
Cell #	R/R0	R/R0	R/R0	R/R0
1	6.33196	0.704069	-0.126152	8.4213
2	5.00647	0.838662	0.738138	5.9356
3	2.93962	1.05758	4.98496	8.2983
4	7.61114	0.407628	5.40739	5.9895
5	4.15496	0.845093	2.7222	4.6451
6	6.95886	1.19525	-0.923417	2.522
7	5.37043	0.296114	0.281979	6.9018
8	2.58149	0.722431	-0.614676	3.5115
9	5.69709	0.775319	1.51179
10	8.95928	1.0862
11	5.53875	1.16965
12	8.18847	1.0648
13	6.47093
14	3.54058
15	3.2981
16	3.53028
17	4.96624
18	9.11273
19	13.5974
20	8.48546
21	8.62661
22	10.7748
23	16.4209
MEAN	6.877	0.8469	1.554	5.778
S.E.M	0.7144	0.08313	0.7811	0.7523
n =	23	12	9	8
R/R0 : Normalized Cyan/Yellow Ratio
S.E.M: standar error of the mean
Ordinary one-way ANOVA w/ Dunnett's multiple comparisons test
TORCAR-NLS (no treatment + PDGF)				p value	Summary
vs.
TORCAR-NLS (Torin1 pretreatment +PDGF)				1.327e-07	****
TORCAR-NLS (no treatment + PDGF)				p value	Summary
vs.
TORCAR-NLS (rapamycin pretreatment +PDGF)				1.092e-05	****
TORCAR-NLS (no treatment + PDGF)				p value	Summary
vs.
TORCAR-NLS (LMB pretreatment + PDGF)				p=0.3129	ns
ns, not significant;
*, p<0.05;
**, 0.001<p<0.01;
***, 0.0001<p<0.001;
****, p<0.0001.

## Sheet: Figure 2
Figure 2
Figure 2b
AktAR2 responses to PDGF(%)
	-	+ STOPS
Cell #	R/R0	R/R0
1	17.1779	0.0124
2	8.67103	1.4969
3	38.7831	-0.137
4	14.8819	0.2275
5	13.5704	-1.158
6	3.41647	0.291
7	17.9001	-0.573
8	3.84517
9	13.1061
10	17.2839
11	15.7331
12	31.6359
13	33.3645
14	27.0822
15	9.8
16	7.34
17	7.05
18	7.38
19	7.15
20	7.93
21	8.11
22	16.02
23	9
24	6.35
25	10.41
26	9
27	16.3
28	7.32
29	7.7
30	13.28
31	13.45
32	8.32
33	9.08
34	7.92
35	6.02
36	9.16
37	6.75
38	9.79
39	8.27
40	3.35
41	8.27
MEAN	12.1213	0.0228286
S.E.M	1.24	1.15
n =	41	7
R/R0 : Normalized Cyan/Yellow Ratio
S.E.M: standar error of the mean
Unpaired two-tailed t test w/ Welch's correction
AktAR2 (+ PDGF)			p value	Summary
vs.
AktAR2 w/ Akt-STOPS (+ PDGF)			3.713e-12	****
ns, not significant;
*, p<0.05;
**, 0.001<p<0.01;
***, 0.0001<p<0.001;
****, p<0.0001.

## Sheet: Figure 3
Figure 3
Figure 3c
AktAR2 responses to PDGF (%)
	AktAR2-NLS		AktAR2-NES		PM-AktAR2
	-STOPS-NLS	+STOPS-NLS	-STOPS-NLS	+STOPS-NLS	-STOPS-NLS	+STOPS-NLS
Cell #	R/R0	R/R0	R/R0	R/R0	R/R0	R/R0
1	6.7824	0.331548	25.0529	15.0059	19.3397	14.8474
2	6.72331	1.22496	19.6662	12.1449	23.3285	11.9337
3	9.83492	2.33241	21.4598	12.6257	23.6788	13.0035
4	7.50971	0.12761	18.1298	9.98161	23.7531	10.3556
5	7.6005	4.74791	7.70805	18.5694	18.7919	21.8356
6	4.41523	3.72569	23.8135	12.9769	16.2599	14.4809
7	10.837	3.83388	18.7375	13.2733	16.3599	11.8581
8	5.77533	8.82653	12.4261	13.0801	15.8973	18.8176
9	10.693	2.31024	20.6652	18.3929	14.3075	15.925
10	2.68051	1.85935	17.6885	19.4608	21.9766	10.6496
11	4.20579	0.611015	12.4965	10.006	15.5107	16.2599
12		1.80606	9.3604	12.4585	5.06044	7.30899
13		5.11328	7.61213	12.1363	18.9097	10.5566
14		1.58195	18.8066	17.4544	12.8182	19.3397
15		2.13072	18.8361	7.59869	20.2317	25.3596
16			19.0007	11.9939	13.6607	15.8973
17			13.9946		22.0806
18			16.3361
19			11.2156
20			14.3252
21			9.71195
MEAN	7.00524	2.70421	16.0497	13.5725	17.7627	14.9018
S.E.M	0.8074	0.5858	1.118	0.8432	1.177	1.179
n=	11	15	21	16	17	16
R/R0 : Normalized Cyan/Yellow Ratio
S.E.M: standar error of the mean
Unpaired two-tailed t test
AktAR2-NLS (+PDGF)				p value	Summary
vs.
AktAR2-NLS w/ STOPS-NLS (+PDGF)				p=0.0002	***
AktAR2-NES (+PDGF)				p value	Summary
vs.
AktAR2-NES w/ STOPS-NLS (+PDGF)				p=0.1029	ns
PM-AktAR2 (+PDGF)				p value	Summary
vs.
PM-AktAR2 w/ STOPS-NLS (+PDGF)				p=0.0962	ns
ns, not significant;
*, p<0.05;
**, 0.001<p<0.01;
***, 0.0001<p<0.001;
****, p<0.0001.

## Sheet: Figure 4
Figure 4
Figure 4b						Figure 4d
TORCAR-NLS responses to PDGF(%)						TORCAR-NLS responses to LeuOMe (%)
	-STOPS-NLS	+STOPS-NLS					-STOPS-NLS	+STOPS-NLS
Cell #	R/R0	R/R0				Cell #	R/R0	R/R0
1	6.33196	9.96738				1	5.05842	3.71951
2	5.00647	3.07555				2	6.51708	11.904
3	2.93962	1.64239				3	18.8256	14.855
4	7.61114	3.36866				4	5.70419	10.1932
5	4.15496	5.64418				5	9.52014	9.58135
6	6.95886	1.65201				6	8.40555	8.47375
7	5.37043	0.832601				7	10.4699	3.7639
8	2.58149	1.40447				8	6.18955	4.49736
9	5.69709	1.48129				9	7.58569	7.98202
10	8.95928	0.208116				10	6.37668
11	5.53875	0.459783				11	8.02838
12	8.18847	5.34379
13	6.47093	0.410905				MEAN	8.42556	8.33002
14	3.54058	2.20684				S.E.M	1.152	1.277
15	3.2981					n =	11	9
16	3.53028
17	4.96624					R/R0 : Normalized Cyan/Yellow Ratio
18	9.11273					S.E.M: standar error of the mean
19	13.5974
20	8.48546					Unpaired two-tailed t test
21	8.62661					TORCAR-NLS (+ LeuOMe)			p value	Summary
22	10.7748					vs.
23	16.4209					TORCAR-NLS w/ STOPS-NLS (+ LeuOMe)			p=0.9715	ns
MEAN	6.87663	2.69271
S.E.M	0.7144	0.7211				ns, not significant;
n =	23	14				*, p<0.05;
						**, 0.001<p<0.01;
R/R0 : Normalized Cyan/Yellow Ratio						***, 0.0001<p<0.001;
S.E.M: standar error of the mean						****, p<0.0001.
Unpaired two-tailed t test
TORCAR-NLS (+ PDGF)			p value	Summary
vs.
TORCAR-NLS w/ STOPS-NLS (+ PDGF)			p=0.0004	***
ns, not significant;
*, p<0.05;
**, 0.001<p<0.01;
***, 0.0001<p<0.001;
****, p<0.0001.

## Sheet: Figure 5
Figure 5
Figure 5c						Figure 5e
TORCAR-NLS responses to PDGF(%)						PLA Puncta per nucleus
	WT	KD Raptor					mTOR only (WT)	mTOR/IgG (WT)	mTOR/mTOR(WT)	mTOR/Raptor(KD)	mTOR/Raptor (WT)
Cell #	R/R0	R/R0				Cell #	# of puncta per nucleus
1	6.33196	5.35				1	1	3	10	1	3
2	5.00647	0.171715				2	0	1	1	3	3
3	2.93962	0.0929609				3	1	1	15	2	4
4	7.61114	0.0961838				4	0	3	5	2	5
5	4.15496	3.46713				5	0	3	6	1	9
6	6.95886	3.37078				6	0	3	10	0	0
7	5.37043	0.678188				7	1	1	10	2	9
8	2.58149	0.466028				8	0	5	3	2	9
9	5.69709	0.476011				9	0	1	6	0	4
10	8.95928	0.77276				10	2	0	11	3	8
11	5.53875	6.18367				11	0	2	3	1	6
12	8.18847	2.00962				12	0	1	7	3	1
13	6.47093	2.9644				13	1	1	4	4	5
14	3.54058	1.94062				14	2	0	2	3	9
15	3.2981	2.14615				15	1	2	3	0	4
16	3.53028					16	0	0	6	2	2
17	4.96624					17	0	4	5	1	5
18	9.11273					18	1	2	7	2	3
19	13.5974					19	0	1	8	2	4
20	8.48546					20	1	0	3	3	6
21	8.62661					21	0	4	5	3	3
22	10.7748					22	0	3	8	2	3
23	16.4209					23	0	1	12	8	4
						24	0	0	5	2	7
MEAN	6.87663	2.01241				25	0	2	5	2	2
S.E.M	0.7144	0.4988				26	0	2	1	4	9
n =	23	15				27	0	2	3		8
						28	1	0	11		2
R/R0 : Normalized Cyan/Yellow Ratio						29	1	6	0		4
S.E.M: standar error of the mean						30	0	3	2		1
						31	0	2	5		3
Unpaired two-tailed t test w/ Welch's correction						32	1	2	5		7
TORCAR-NLS (+ PDGF) WT cells			p value	Summary		33	2	1	7		5
vs.						34	0	3	4		5
TORCAR-NLS (+ PDGF) Raptor KD cells			4.632e-06	****		35	1	2	4		3
						36	0	5	6		2
ns, not significant;						37	0	0	2		6
*, p<0.05;						38	0		10
**, 0.001<p<0.01;						39	0		8
***, 0.0001<p<0.001;						40	0		8
****, p<0.0001.						41	1		0
						42	0		8
						43	0		5
						44	1		3
						45	0		3
						46	0		5
						47	0		8
						48	0		12
						49	1		5
						50	1		5
						51			1
						52			3
						53			11
						54			0
						55			2
						56			5
						57			5
						58			7
						59			4
						60			4
						61			6
						62			2
						63			10
						64			8
						65			8
						66			0
						67			8
						68			5
						69			3
						MEAN	0.42	1.94595	5.53623	2.23077	4.67568
						S.E.M	0.08614	0.2539	0.3991	0.3153	0.4174
						n =	50	37	69	26	37
						# of puncta in the nucleus
						S.E.M: standar error of the mean
						Ordinary one-way ANOVA w/ Tukey's multiple comparisons test
						mTOR only (WT)			p value	Summary
						vs.
						mTOR/mTOR(WT)			5.121e-41	****
						mTOR/IgG (WT)			p value	Summary
						vs.
						mTOR/mTOR(WT)			7.32e-22	****
						mTOR/Raptor(KD)			p value	Summary
						vs.
						mTOR/Raptor (WT)			1.981e-08	****
						ns, not significant;
						*, p<0.05;
						**, 0.001<p<0.01;
						***, 0.0001<p<0.001;
						****, p<0.0001.

## Sheet: Figure 6
Figure 6
Figure 6b						Figure 6d
Normalized nuc/cyto ratio of Raptor (%)						Normalized nuc/cyto ratio of Raptor (%)
	- PDGF	+ PDGF	+ IPZ + PDGF				H2A-mChe, -PDGF	H2A-mChe, + PDGF	H2A-STOPS, -PDGF	H2A-STOPS, + PDGF
Cell #	Norm. N/C	Norm. N/C	Norm. N/C			Cell #	Norm. N/C	Norm. N/C	Norm. N/C	Norm. N/C
1	173.044	144.148	147.385			1	104.135	146.668	30.8354	117.768
2	167.333	213.504	93.8671			2	92.2723	157.619	82.3771	59.7984
3	153.676	150.999	125.987			3	106.737	115.287	163.515	407.826
4	94.1993	156.578	100.852			4	91.6245	118.169	70.1595	120.188
5	68.6438	181.808	102.138			5	123.602	136.881	101.273	55.3161
6	76.1131	134.806	79.8518			6	113.556	93.7935	71.9847	226.739
7	57.0049	176.319	59.5404			7	86.4808	134.999	88.9067	93.86
8	53.5584	151.546	57.1459			8	82.6718	223.634	135.016	121.186
9	56.4972	142.873	74.6651			9	76.9006	157.16	108.275	198.343
10	86.1203	100.516	89.5243			10	92.5295	128.882	62.2743	170.032
11	63.9929	158.293	143.634			11	81.3501	117.644	20.4071	139.04
12	83.6187	198.016	68.7151			12	79.5614	108.501	143.788	122.3
13	67.8779	167.514	73.1869			13	151.459	107.719	89.5439	62.5342
14	75.9419	185.81	80.173			14	73.045	100.685	82.5675	51.7105
15	103.017	179.404	109.047			15	85.0656	95.1151	93.9591	163.311
16	75.3987	143.052	66.5487			16	101.158	92.3818	84.3302	103.678
17	56.2942	110.629	59.6258			17	100.704	110.64	179.068	118.444
18	90.5136	164.23	107.345			18	100.601	113.236	107.152	131.855
19	139.846	145.187	77.2837			19	114.077	84.2118	146.824	103.52
20	184.245	155.477	69.796			20	84.1667	83.7812	56.6028	119.837
21	148.427	131.362	56.8865			21	104.928	92.577	226.513	155.326
22	124.637	161.833	61.8628			22	107.86	136.167	92.6478	194.72
23		90.168	159.226			23	83.8577	120.751	125.369	89.323
24		109.447				24	129.729	117.512	217.758	64.8577
25		129.288				25	155.027	111.34	183.858	173.452
26		168.105				26	160.65	109.651	146.747	100.144
27		104.158				27	164.481	124.151	126.703	195.625
28		129.302				28	178.393	102.637	55.1374	207.261
29		131.093				29	267.417	185.15	42.1768	92.6532
						30	0	129.637	175.81	301.972
MEAN	100	148.809	89.7516			31	222.636	167.509	104.405	90.1052
S.E.M	9.05	5.5	6.34			32	202.952	139.7	122.085	127.873
n =	22	29	23			33	32.2347	138.897	138.144	223.294
						34	67.8701	124.532	104.215	69.2041
Norm. N/C: Normalized Nuc/cyto Ratio (%)						35	164.556	199.029	123.754	109.79
S.E.M: standar error of the mean						36	6.21373	183.047	166.249	92.9482
						37	97.4704	111.958	213.42	16.4876
Ordinary one-way ANOVA w/ Tukey's multiple comparisons test						38	15.1362	137.808	87.2151	204.293
- PDGF			p value	Summary		39	72.301	142.137	57.9197	87.3925
vs.						40	34.5961	110.064	187.953	135.255
+ PDGF			6.15e-10	****		41	54.31	91.0063	100.172	180.732
						42	124.205	90.144	214.504	76.3332
+ PDGF			p value	Summary		43	108.784	166.177	228.437	0
vs.						44	6.96549	109.865	91.2028	54.1111
+ IPZ + PDGF			6.412e-13	****		45	67.0022	359.865	341.847	11.019
						46	22.8806	205.857	88.1517	4.6781
ns, not significant;						47	186.951	223.484	133.376	91.1505
*, p<0.05;						48	76.0888	254.278	247.635	22.9878
**, 0.001<p<0.01;						49	10.8794	8.44762	63.1242	293.52
***, 0.0001<p<0.001;						50		12.4551	111.723	119.549
****, p<0.0001.						51		0	91.556	23.3752
						52		107.767	0	0.651255
						53		209.241	224.883	119.418
						54		116.019	84.9035	22.8246
						55		359.278	142.215	0.66223
						56		45.5147	196.67	4.20864
						57		137.903	71.6607	34.6715
						58		87.9597	29.3985	3.8974
						59		97.984	32.529	24.7191
						60		0.896725	72.5102	58.0078
						61		489.004	21.2906	43.6156
						62		292.813	47.8969	38.8113
						63		223.629	22.1699	41.1691
						64		140.551	62.8643	54.3836
						65		318.489	49.024	57.0749
						66		229.064	68.7101	82.7822
						67		144.996	93.8939	70.4383
						68		488.911	9.11876	142.507
						69		137.789	34.8247	29.0625
						70		111.707	63.4913	198.921
						71		105.193	15.0249	224.85
						72		65.468	33.383
						73		55.2423	65.428
						74		658.102	6.03407
						75		76.0738	206.237
						76		129.155	108.376
						77		105.368	16.8524
						78		224.191	6.64655
						79			9.51574
						80			38.1822
						81			9.80069
						82			27.7943
						MEAN	99.3484	151.169	100	106.329
						S.E.M	8.093	11.99	7.591	9.466
						n =	49	78	82	71
						Norm. N/C: Normalized Nuc/cyto Ratio (%)
						S.E.M: standar error of the mean
						Ordinary one-way ANOVA w/ Tukey's multiple comparisons test
						H2A-mChe, -PDGF			p value	Summary
						vs.
						H2A-mChe, + PDGF			1.511e-06	**
						H2A-STOPS, -PDGF			p value	Summary
						vs.
						H2A-STOPS, + PDGF			0.5001	ns
						ns, not significant;
						*, p<0.05;
						**, 0.001<p<0.01;
						***, 0.0001<p<0.001;
						****, p<0.0001.

## Sheet: Figure 7
Figure 7
Figure 7b
TORCAR-NLS responses to PDGF in Raptor Knock-down cells (%)
	-H2A-Raptor	+H2A-Raptor
Cell #	R/R0	R/R0
1	5.35	9.55725
2	0.171715	7.69443
3	0.0929609	3.80498
4	0.0961838	4.16808
5	3.46713	6.32493
6	3.37078	9.60495
7	0.678188	6.567
8	0.466028	3.23166
9	0.476011	3.66597
10	0.77276	4.66508
11	6.18367	6.24729
12	2.00962	7.19551
13	2.9644	14.4425
14	1.94062	11.2218
15	2.14615	4.46837
16		8.10897
17		15.9234
18		14.9706
19		8.90421
20		8.02257
21		3.7865
22		5.62902
23		9.60495
MEAN	2.01241	7.73086
S.E.M	0.4988	0.7693
n =	15	23
R/R0 : Normalized Cyan/Yellow Ratio
S.E.M: standar error of the mean
Unpaired two-tailed t test w/ Welch's correction
TORCAR-NLS (+ PDGF) Raptor KD cells					p value	Summary
vs.
TORCAR-NLS w/ H2A-Raptor(+ PDGF) Raptor KD cells					9.775e-07	****
ns, not significant;
*, p<0.05;
**, 0.001<p<0.01;
***, 0.0001<p<0.001;
****, p<0.0001.

## Sheet: Figure 8
Figure 8
Figure 8b								Figure 8d								Figure 8f
TORCAR-NLS responses to Torin1 (-%)								TORCAR-NLS responses to PDGF (%)								Normalized p-PRAS40/t-PRAS40 in the nucleus (%)
	wildtype cells		PRAS40 Knock-down cells						wildtype cells		PRAS40 Knock-down cells						-	+ P	+ M + P	+ G + P			-	+ P	+ M + P	+ G + P
	-H2A-Raptor	+H2A-Raptor	-H2A-Raptor	+H2A-Raptor					-H2A-Raptor	+H2A-Raptor	-H2A-Raptor	+H2A-Raptor				Cell #	Norm. p/t	Norm. N/C	Norm. N/C	Norm. N/C		MEAN	100	146.641	111.643	127.15
Cell #	R/R0	R/R0	R/R0	R/R0				Cell #	R/R0	R/R0	R/R0	R/R0				1	159.861	171.756	126.056	157.605		S.E.M	1.565	2.016	1.745	1.875
1	1.52199	7.60017	6.28946	10.7318				1	11.3438	1.63321	6.24031	1.9167				2	131.272	181.173	108.98	127.419		n =	415	499	280	366
2	3.3449	8.0545	6.65287	6.91286				2	8.47547	2.97344	4.30654	3.70633				3	150.514	161.79	134.186	133.298
3	2.82516	8.13456	6.09107	9.10249				3	6.33556	1.95385	5.08823	1.28042				4	121.948	171.582	139.609	146.017		Norm. p/t: Normalized p-PRAS40/t-PRAS40 in the nucleus (%)
4	2.5793	5.85818	3.36546	7.15376				4	4.46107	3.35303	6.93361	1.28816				5	76.0573	164.171	96.7293	122.556		S.E.M: standar error of the mean
5	3.0991	7.86253	6.59304	8.96309				5	8.44745	3.24429	5.72406	2.03929				6	148.082	172.158	113.953	132.432
6	2.87996	2.98636	4.87566	6.46326				6	7.32042	7.53757	6.3239	1.83875				7	125.718	190.164	134.174	142.974		Ordinary one-way ANOVA w/ Tukey's multiple comparisons test
7	1.57837	3.8523	5.60722	9.43294				7	10.0134	4.42186	2.61121	3.18441				8	119.973	163.344	101.89	62.0403		-			p value	Summary
8	2.1576	6.10905	3.96635	6.32039				8	5.23299	9.06478	1.05049	0.802491				9	54.036	195.768	118.605	135.272		vs.
9	1.64063	11.0072	5.6608	5.60603				9	3.80008	8.22623	4.8931	0.045052				10	128.831	160.452	97.3988	55.2606		+ P			3.019e-130	****
10	2.83171	9.43637	4.07925	7.36349				10		6.51135	3.92734	0.709085				11	142.269	120.203	113.756	175.054
11	3.09274	9.2999	5.52655	7.23056				11		4.21749	2.18384	0.117595				12	133.067	142.103	117.144	158.978		+ P			p value	Summary
12	4.45771	6.15783	8.66684	4.96444												13	140.616	157.19	60.5484	143.493		vs.
13	3.30628	5.81573	4.30213	6.3625				MEAN	7.27003	4.83065	4.48024	1.53893				14	159.459	115.451	103.072	192.282		+ M + P			3.565e-65	****
14	3.88122	7.21377	5.3616	5.6177				S.E.M	0.85	0.78	0.57	0.35				15	147.274	162.58	21.565	107.312
15	4.75855	3.61981	6.79566	5.04448				n =	9	11	11	11				16	40.4922	141.508	73.0015	152.474		+ P			p value	Summary
16	4.61543	3.15664	0.122732	5.65293												17	114.886	145.433	118.817	168.597		vs.
17	1.75388		0.970714	6.33651				R/R0 : Normalized Cyan/Yellow Ratio								18	107.335	180.405	52.952	139.319		+ G + P			2.863e-26	****
18	3.13283		3.38229	8.29592				S.E.M: standar error of the mean								19	120.023	56.2697	106.894	132.869
19	0.30446		2.59534	7.53192												20	122.593	163.436	121.852	70.945
20	4.70018		3.74658	7.82794				Unpaired two-tailed t test								21	101.289	199.71	135.287	130.759
21	6.61472		0.611376	8.44994				TORCAR-NLS (+ PDGF) wildtype cells					p value	Summary		22	57.0426	154.998	137.858	141.68		ns, not significant;
22	2.37681		4.43608	8.61075				vs.								23	141.456	184.662	104.844	124.872		*, p<0.05;
23			2.90724					TORCAR-NLS w/ H2A-Raptor (+ PDGF) wildtype cells					0.0488	*		24	131.978	180.99	118.926	140.52		**, 0.001<p<0.01;
24			4.60531					Unpaired two-tailed t test								25	91.5259	187.271	127.461	134.4		***, 0.0001<p<0.001;
25			6.91366					TORCAR-NLS (+ PDGF) PRAS40 KD cells					p value	Summary		26	140.082	39.5511	120.094	132.859		****, p<0.0001.
26			5.45897					vs.								27	91.2224	120.164	124.284	127.362
								TORCAR-NLS w/ H2A-Raptor (+ PDGF) PRAS40 KD cells					0.0003	***		28	139.651	179.968	109.793	143.672
MEAN	3.06607	6.63531	4.59939	7.27162				Unpaired two-tailed t test								29	50.5817	179.98	109.175	148.33
S.E.M	0.3	0.6	0.4	0.33				TORCAR-NLS (+ PDGF) wildtype cells					p value	Summary		30	96.7948	146.668	120.249	163.979
n =	22	16	26	22				vs.								31	40.8312	97.6089	104.527	176.06
								TORCAR-NLS (+ PDGF) PRAS40 KD cells					0.0114	*		32	86.9976	139.027	119.761	62.4326
R/R0 : Normalized Cyan/Yellow Ratio								Unpaired two-tailed t test w/ Welch's correction								33	104.153	190.368	102.15	137.994
S.E.M: standar error of the mean								TORCAR-NLS w/ H2A-Raptor (+ PDGF) wildtype cells					p value	Summary		34	86.0132	116.38	118.797	121.202
								vs.								35	107.423	117.962	118.424	124.614
Unpaired two-tailed t test w/ Welch's correction								TORCAR-NLS w/ H2A-Raptor (+ PDGF) PRAS40 KD cells					0.0018	**		36	111.099	68.7795	101.224	97.3545
TORCAR-NLS (+ Torin) wildtype cells					p value	Summary										37	114.794	129.233	22.2672	123.022
vs.								ns, not significant;								38	95.8675	110.694	123.578	128.795
TORCAR-NLS w/ H2A-Raptor (+ Torin) wildtype cells					2.208e-05	****		*, p<0.05;								39	123.724	170.79	113.371	144.474
Unpaired two-tailed t test								**, 0.001<p<0.01;								40	12.4723	167.166	102.552	114.647
TORCAR-NLS (+ Torin) PRAS40 KD cells					p value	Summary		***, 0.0001<p<0.001;								41	116.753	152.664	117.99	48.8389
vs.								****, p<0.0001.								42	147.383	149.039	95.46	117.047
TORCAR-NLS w/ H2A-Raptor (+ Torin) PRAS40 KD cells					7.737e-06	****										43	52.2569	65.1452	145.105	130.266
Unpaired two-tailed t test																44	104.007	178.942	106.982	137.11
TORCAR-NLS (+ Torin) wildtype cells					p value	Summary										45	141.805	146.449	123.954	58.7157
vs.																46	115.405	150.891	75.5553	131.8
TORCAR-NLS (+ Torin) PRAS40 KD cells					p=0.0047	**										47	52.089	76.3683	108.53	55.1183
Unpaired two-tailed t test																48	126.575	161.39	115.655	135.04
TORCAR-NLS w/ H2A-Raptor (+ Torin) wildtype cells					p value	Summary										49	121.838	72.1535	108.287	141.311
vs.																50	94.7034	71.6178	131.56	166.843
TORCAR-NLS w/ H2A-Raptor (+ Torin) PRAS40 KD cells					p=0.3229	ns										51	117.265	196.137	138.897	116.099
																52	111.418	179.88	109.49	134.259
ns, not significant;																53	48.9172	120.275	116.338	133.897
*, p<0.05;																54	108.548	165.513	116.715	54.2
**, 0.001<p<0.01;																55	127.357	180.359	112.717	126.177
***, 0.0001<p<0.001;																56	118.984	175.616	128.707	151.848
****, p<0.0001.																57	133.281	177.831	99.014	47.6042
																58	89.6265	139.106	116.009	137.806
																59	124.783	72.4124	152.895	129.16
																60	106.356	177.45	176.764	166.519
																61	97.1751	143.543	114.943	123.01
																62	48.0373	175.354	139.656	131.643
																63	47.7025	168.119	94.2315	90.448
																64	118.427	171.129	109.154	123.02
																65	131.261	159.419	173.48	63.0972
																66	111.137	134.974	104.386	144.302
																67	102.049	191.787	129.37	123.275
																68	90.1879	137.026	124.354	165.338
																69	70.0636	173.947	110.838	146.71
																70	148.613	155.039	128.893	128.384
																71	143.86	178.946	107.793	141.509
																72	104.314	138.471	106.899	123.32
																73	115.748	71.5447	128.064	106.361
																74	120.197	124.054	91.3731	148.663
																75	84.7792	183.669	108.511	109.971
																76	59.3058	74.9943	95.3562	132.127
																77	55.6798	139.683	119.051	152.542
																78	141.516	51.5427	96.2876	49.8647
																79	132.35	76.2083	129.459	54.8376
																80	139.569	25.754	166.619	80.5168
																81	43.9449	138.448	161.894	142.343
																82	119.162	166.268	111.612	146.074
																83	43.2898	164.661	112.434	134.177
																84	122.322	184.475	64.5865	142.48
																85	132.894	170.934	141.035	120.323
																86	118.884	115.263	121.186	58.6547
																87	136.823	154.474	126.401	159.618
																88	127.06	165.186	130.791	155.392
																89	120.125	152.969	103.238	127.758
																90	135.781	185.767	111.578	136.026
																91	135.985	157.764	128.906	156.95
																92	51.7521	165.964	123.24	133.946
																93	136.432	141.098	91.2691	119.175
																94	49.267	150.692	94.563	161.448
																95	147.565	210.206	104.797	126.123
																96	15.1027	171.877	26.7976	149.064
																97	11.7504	62.7923	118.731	148.869
																98	109.253	186.563	110.738	115.065
																99	110.592	149.928	121.843	161.29
																100	165.797	188.005	105	172.148
																101	140.17	174.276	99.5767	172.789
																102	154.76	159.62	116.94	79.966
																103	126.45	78.2874	107.108	133.391
																104	122.849	199.911	129.698	85.9494
																105	148.611	156.932	138.873	141.745
																106	127.288	72.8149	43.9638	135.15
																107	123.807	157.985	128.434	16.5243
																108	120.049	163.597	108.154	142.39
																109	141.49	106.455	117.539	143.429
																110	127.41	141.67	99.6748	129.207
																111	79.1512	136.547	139.342	143.417
																112	127.049	138.869	108.94	58.3756
																113	130.367	146.62	117.159	150.45
																114	109.382	141.051	96.8846	139.346
																115	132.143	142.551	102.718	119.059
																116	126.247	186.351	103.069	34.4522
																117	121.015	140.061	112.262	21.298
																118	127	167.047	91.0091	135.84
																119	116.198	179.327	110.378	180.501
																120	112.592	151.521	119.077	140.006
																121	130.552	61.7386	122.783	124.81
																122	120.819	170.042	117.825	129.597
																123	124.913	173.618	87.0132	111.611
																124	48.243	203.284	145.108	98.7205
																125	138.419	207.564	101.798	150.33
																126	114.318	173.155	104.047	165.324
																127	131.231	184.114	144.146	163.604
																128	122.745	162.837	126.099	158.614
																129	121.891	132.463	158.549	130.726
																130	102.588	64.2181	147.578	158.493
																131	45.7638	203.769	109.341	148.903
																132	51.5207	170.69	136.653	156.943
																133	114.724	68.0634	112.009	69.8966
																134	131.019	175.051	90.6752	132.256
																135	107.936	152.262	100.216	155.143
																136	125.689	135.141	120.337	115.479
																137	116.825	170.72	118.927	108.577
																138	117.516	191.537	114.648	89.927
																139	109.821	159.076	126.559	118.392
																140	122.119	155.243	129.324	156.133
																141	140.236	183.733	124.181	85.5427
																142	47.4363	169.142	118.044	128.732
																143	130.685	156.505	123.435	58.5778
																144	108.363	213.347	131.967	96.2406
																145	112.968	188.614	125.841	149.631
																146	123.125	178.524	98.9912	98.3944
																147	119.771	156.627	117.471	140.341
																148	46.1295	73.2656	121.835	162.847
																149	102.502	178.626	111.085	147.94
																150	53.5662	162.064	107.439	139.844
																151	156.375	202.174	117.368	139.918
																152	137.841	149.682	125.031	58.4576
																153	53.9012	156.769	91.9115	122.949
																154	125.994	87.8287	124.534	16.8491
																155	115.524	164.351	51.9843	48.5442
																156	46.5403	185.891	116.698	122.19
																157	125.031	175.166	146.692	142.256
																158	90.7067	164.574	48.7567	128.157
																159	121.906	174.357	48.5803	154.835
																160	117.746	118.74	123.207	149.342
																161	117.65	172.67	96.2105	167.56
																162	80.642	175.613	10.8799	129.178
																163	116.168	190.493	106.195	154.136
																164	123.235	171.243	98.7699	150.179
																165	134.228	170.419	136.85	124.24
																166	99.2996	167.631	128.426	125.12
																167	91.8647	179.092	114.576	145.628
																168	124.83	178.021	46.8999	93.9646
																169	134.484	178.373	124.341	137.672
																170	138.844	209.478	120.103	142.586
																171	106.936	165	111.478	184.979
																172	105.953	173.018	142.8	119.872
																173	100.268	164.834	151.887	120.725
																174	86.9938	84.7635	101.061	137.09
																175	52.8549	143.151	105.085	140.698
																176	125.314	186.058	135.09	113.942
																177	44.4656	203.568	136.854	149.505
																178	51.7644	80.173	147.329	39.8615
																179	111.497	208.672	116.819	139.488
																180	52.8043	69.0967	110.633	135.631
																181	54.2984	138.458	56.0347	58.3304
																182	125.805	72.4953	117.986	163.894
																183	42.825	186.834	166.431	167.846
																184	45.324	182.288	171.517	53.2009
																185	101.542	211.792	107.605	85.4507
																186	47.04	210.663	133.297	129.27
																187	72.4861	164.902	51.4407	144.504
																188	93.3352	125.272	50.1225	57.4406
																189	106.013	124.775	123.294	124.389
																190	54.7829	185.306	167.913	131.57
																191	46.9716	139.669	124.683	102.812
																192	126.334	200.763	24.4976	178.307
																193	88.5171	128.929	123.563	106.108
																194	50.0873	127.747	137.42	153.913
																195	50.8524	198.906	135.284	63.9147
																196	104.612	199.537	119.645	132.151
																197	135.58	189.746	94.5682	165.51
																198	112.193	175.174	117.294	19.0578
																199	102.273	185.999	123.846	152.156
																200	91.9581	176.757	137.821	97.103
																201	53.3566	163.244	124.353	138.022
																202	127.875	77.4996	21.4322	161.435
																203	133.476	186.482	44.1183	120.003
																204	122.851	173.577	89.5161	159.56
																205	98.6739	190.986	49.8443	129.673
																206	96.9931	189.734	66.247	175.136
																207	152.457	186.727	166.332	156.453
																208	117.036	156.351	124.182	169.925
																209	137.976	177.395	104.275	97.074
																210	124.152	167.883	49.9322	95.9684
																211	98.0406	77.9826	159.86	121.495
																212	100.257	94.2622	120.63	169.834
																213	103.069	158.391	110.022	130.942
																214	96.3594	178.78	54.9535	196.826
																215	100.887	198.57	153.143	139.948
																216	118.238	113.139	121.856	209.75
																217	136.639	175.009	96.4498	136.703
																218	53.3425	171.565	49.5667	108.78
																219	130.746	203.206	117.581	52.0604
																220	123.138	196.818	129.889	39.9537
																221	115.17	51.2979	118.625	160.3
																222	104.433	27.9779	111.675	54.6616
																223	128.527	160.381	114.577	158.075
																224	66.6624	156.67	86.5954	159.304
																225	50.8271	144.768	105.886	164.382
																226	49.5222	159.171	118.335	150.265
																227	104.168	154.042	110.19	128.203
																228	136.702	147.515	117.736	137.196
																229	111.887	150.782	74.3142	147.603
																230	53.7882	66.6565	103.776	140.643
																231	91.3562	129.883	110.702	152.764
																232	51.69	146.823	140.024	171.072
																233	105.857	175.512	98.9929	41.6186
																234	135.479	130.088	119.626	175.562
																235	122.292	176.482	47.8492	146.271
																236	91.1408	118.632	108.985	148.687
																237	109.287	61.5487	120.215	121.437
																238	50.8476	157.299	126.367	165.21
																239	111.773	68.8451	43.0739	103.695
																240	108.742	133.487	132.208	61.9508
																241	129.343	177.043	84.2038	123.719
																242	47.499	154.75	79.4098	204.449
																243	114.961	161.761	141.414	151.964
																244	51.5324	68.7605	148.563	153.761
																245	123.709	67.8849	124.996	180.556
																246	109.679	125.615	149.417	166.786
																247	112.083	69.5095	148.646	149.611
																248	101.308	22.4154	89.9448	205.262
																249	119.499	106.68	74.7517	151.694
																250	49.1088	129.551	21.5648	137.682
																251	117.924	161.324	132.349	137.73
																252	103.737	168.883	128.099	143.254
																253	105.831	148.024	99.796	148.066
																254	122.123	164.518	122.297	39.8736
																255	122.668	64.6639	128.007	122.308
																256	49.2787	129.59	129.729	172.798
																257	51.4879	94.2166	119.902	189.275
																258	105.182	177.16	149.506	49.6875
																259	108.998	165.2	121.339	184.925
																260	107.261	180.16	135.976	152.705
																261	119.374	176.112	119.151	143.737
																262	98.0417	164.527	15.0503	103.66
																263	119.847	74.2871	112.576	122.153
																264	107.159	65.4145	150.438	57.6038
																265	90.3379	69.4811	154.529	153.681
																266	86.8065	68.9206	74.0578	154.762
																267	90.6891	150.105	133.838	170.612
																268	46.365	59.849	139.482	150.582
																269	110.879	143.708	109.917	150.896
																270	114.73	192.687	120.501	142.478
																271	116.308	146.992	133.968	167.321
																272	100.212	69.6228	118.799	149.154
																273	91.1795	184.782	134.636	168.207
																274	105.291	72.8961	103.118	145.528
																275	117.226	63.3929	102.92	134.231
																276	106.034	170.75	94.0842	132.67
																277	123.517	167.52	110.126	146.786
																278	97.0166	155.729	110.418	121.481
																279	141.964	67.379	128.439	153.618
																280	124.652	162.083	112.235	100.283
																281	122.224	170.319		114.425
																282	111.164	58.5104		171.434
																283	51.6668	63.1141		160.31
																284	119.034	71.0557		132.772
																285	105.294	20.2716		145.052
																286	48.2132	172.684		134.347
																287	54.2554	194.356		137.208
																288	54.5915	167.82		118.604
																289	44.2511	172.207		167.46
																290	55.9226	163.376		152.761
																291	54.8295	51.9876		97.29
																292	55.3746	52.2687		52.5767
																293	100.483	158.887		116.058
																294	34.862	60.1315		49.5602
																295	92.9401	183.108		52.4046
																296	107.168	185.049		138.245
																297	93.6827	150.203		134.716
																298	116.968	165.415		171.834
																299	127.445	159.697		125.678
																300	112.513	184.935		78.4461
																301	118.177	68.2058		140.029
																302	118.744	128.744		146.108
																303	129.968	63.8385		133.843
																304	45.5128	125.288		148.538
																305	123.452	182.963		127.614
																306	122.035	127.105		78.2708
																307	90.9254	185.016		46.3325
																308	116.491	75.0242		56.3206
																309	107.627	61.2515		139.917
																310	98.1229	88.1677		86.8868
																311	58.2016	76.8715		144.139
																312	97.9626	167.692		85.0007
																313	117.563	146.712		145.487
																314	96.6115	35.889		135.819
																315	94.375	162.712		147.633
																316	141.044	63.1598		137.402
																317	110.282	159.823		106.613
																318	108.787	169.637		154.916
																319	114.753	157.605		142.817
																320	112.504	63.9226		127.877
																321	115.746	163.562		148.11
																322	97.4246	205.168		165.103
																323	97.9065	68.4663		59.1374
																324	124.588	201.872		152.307
																325	100.856	165.514		118.107
																326	116.615	52.069		133.688
																327	101.593	51.1292		132.536
																328	46.464	156.07		143.361
																329	106.953	161.107		141.958
																330	98.3849	187.5		113.941
																331	107.091	58.0339		108.894
																332	83.8496	185.574		138.444
																333	67.7084	168.54		143.715
																334	114.148	70.9116		125.643
																335	44.2164	171.467		47.3679
																336	37.8035	147.507		129.43
																337	13.9239	155.989		139.581
																338	109.339	189.775		124.357
																339	46.8587	173.781		118.251
																340	47.5828	176.047		94.3758
																341	118.353	176.257		135.828
																342	133.927	61.7671		110.31
																343	118.041	177.133		116.581
																344	104.04	197.915		148.586
																345	109.685	68.855		122.615
																346	98.2168	197.335		136.014
																347	108.005	158.068		57.0045
																348	84.854	51.5781		96.2791
																349	115.782	50.0537		129.309
																350	41.7431	153.623		56.4582
																351	43.2752	161.624		111.485
																352	16.0482	181.895		137.88
																353	36.946	60.0455		130.997
																354	104.978	81.4372		130.959
																355	46.948	179.793		111.169
																356	109.286	175.462		137.564
																357	106.509	74.9513		140.676
																358	122.922	167.636		141.31
																359	112.177	161.285		125.463
																360	49.2738	179.699		138.68
																361	86.4361	180.377		135.928
																362	110.167	178.419		125.146
																363	82.8231	173.657		123.271
																364	112.925	172.161		129.796
																365	41.1339	174.984		118.297
																366	107.632	148.777		116.029
																367	121.944	71.7437
																368	105.912	83.2235
																369	106.313	203.034
																370	87.2229	176.472
																371	43.4408	94.313
																372	36.8425	162.69
																373	108.012	151.131
																374	66.0119	176.98
																375	46.3747	189.772
																376	105.76	174.194
																377	127.287	71.7409
																378	115.103	168.492
																379	103.697	174.472
																380	108.195	176.827
																381	83.3364	177.921
																382	106.234	182.504
																383	67.5872	178.41
																384	108.805	182.142
																385	116.632	177.432
																386	47.3025	150.133
																387	115.642	74.2447
																388	113.926	89.855
																389	117.25	177.127
																390	114.984	192.195
																391	50.0261	98.0272
																392	111.155	162.96
																393	45.22	150.44
																394	113.843	179.16
																395	115.178	191.235
																396	51.2683	185.252
																397	72.7481	166.885
																398	114.969	209.016
																399	101.342	186.409
																400	106.733	129.749
																401	98.4081	158.782
																402	49.95	176.795
																403	40.5165	198.144
																404	116.085	161.043
																405	85.8108	168.519
																406	36.1456	173.141
																407	69.0864	150.072
																408	113.618	182.376
																409	91.5853	191.394
																410	120.853	180.411
																411	102.797	176.587
																412	102.278	197.294
																413	88.2269	184.621
																414	104.313	150.326
																415	83.9061	199.907
																416		188.302
																417		185.942
																418		172.762
																419		247.773
																420		178.19
																421		48.6897
																422		174.883
																423		61.1862
																424		181.097
																425		79.4338
																426		175.22
																427		144.414
																428		141.334
																429		176.611
																430		192.565
																431		157.95
																432		200.149
																433		193.224
																434		145.47
																435		78.7547
																436		201.733
																437		168.661
																438		190.691
																439		157.834
																440		193.403
																441		189.563
																442		174.357
																443		74.4238
																444		61.2035
																445		89.8676
																446		185.896
																447		159.61
																448		113.901
																449		126.985
																450		114.46
																451		103.591
																452		148.314
																453		56.9875
																454		186.368
																455		180.177
																456		106.77
																457		55.9755
																458		151.756
																459		176.775
																460		185.809
																461		170.799
																462		175.993
																463		67.1308
																464		191.838
																465		111.242
																466		81.7535
																467		102.81
																468		63.573
																469		172.547
																470		77.2954
																471		188.79
																472		73.1876
																473		136.943
																474		146.89
																475		157.823
																476		202.295
																477		164.029
																478		102.867
																479		179.23
																480		127.475
																481		64.6575
																482		193.756
																483		157.739
																484		188.222
																485		147.178
																486		153.393
																487		147.295
																488		179.808
																489		161.01
																490		187.28
																491		161.309
																492		181.909
																493		157.895
																494		136.705
																495		159.016
																496		137.702
																497		151.135
																498		178.267
																499		141.062

## Sheet: Supplementary Fig S1
Supplementary Figure 1
Figure S1f
H2A-TORCAR responses to PDGF (%)
	No treatment	Torin1	Rapamycin
Cell #	R/R0	R/R0	R/R0
1	6.25175	0.090762	0.261301
2	4.62625	0.33695	0.388707
3	3.15787	0.108243	0.177478
4	4.17009	0.228362	0.341105
5	5.22454	0.0139164	0.475423
6	3.20498	0.578234	0.181837
7	4.40551	0.159003	0.0688354
8	4.26336	1.44213	0.247082
9	3.07428	0.472124	0.0392468
10	3.77511	1.97774	0.25394
11	2.44094	0.0669139	1.27762
12	3.04473	0.104023	0.696313
13	3.45186	0.0462991
14		0.444913
15		0.268487
16		0.212286
MEAN	3.93	0.4094	0.3674
S.E.M	0.2893	0.1356	0.09752
n =	13	16	12
R/R0 : Normalized Cyan/Yellow Ratio
S.E.M: standar error of the mean
Ordinary one-way ANOVA w/ Dunnett's multiple comparisons test
H2A-TORCAR (no treatment + PDGF)				p value	Summary
vs.
H2A-TORCAR (Torin1 pretreatment +PDGF)				1.441e-18	****
H2A-TORCAR (no treatment + PDGF)				p value	Summary
vs.
H2A-TORCAR (rapamycin pretreatment +PDGF)				1.841e-17	****
ns, not significant;
*, p<0.05;
**, 0.001<p<0.01;
***, 0.0001<p<0.001;
****, p<0.0001.

## Sheet: Supplementary Fig S2
Supplementary Figure 2
Figure S2a					Figure S2b					Figure S2c					Figure S2d
Responses to PDGF					Responses to PDGF					Responses to PDGF					Responses to PDGF
Time to half-maximal response (T1/2, min)					Fitted parameter (t0, min)					Fitted parameter (k, min-1)					Fitted parameter (tlag, min)
	TORCAR	TORCAR-NLS	H2A-TORCAR			TORCAR	TORCAR-NLS	H2A-TORCAR			TORCAR	TORCAR-NLS	H2A-TORCAR			TORCAR	TORCAR-NLS	H2A-TORCAR
Cell #	min	min	min		Cell #	min	min	min		Cell #	min	min	min		Cell #	min	min	min
1	15.5	15	15.6		1	12.24	15.06	13.49		1	0.1224	0.1448	0.5		1	0.471134	3.10055	8.08084
2	23	15	14		2	12.98	15.82	18.76		2	0.1274	0.1485	0.4651		2	2.02269	4.42162	13.4969
3	11.5	15	13		3	12.75	15.16	16.51		3	0.1975	0.1812	0.8878		3	2.9281	3.73877	13.6033
4	13	14	13.5		4	13.11	13.11	11.85		4	0.1922	0.2096	0.6009		4	4.55027	3.50169	5.35449
5	9.5	13	8
6	16	12	15		MEAN	12.77	14.7875	15.1525		MEAN	0.159875	0.171025	0.61345		MEAN	2.49305	3.69066	10.1339
7	10.5	9	16		S.E.M	0.1917	0.584	1.542		S.E.M	0.02025	0.01524	0.09587		S.E.M	0.853	0.277	2.049
8	13	8	11		n =	4	4	4		n =	4	4	4		n =	4	4	4
9	12	13	12.45
10	10	13	4.4
11	15	14	7		One-way ANOVA w/ Dunnet's multiple comparisons test					One-way ANOVA w/ Dunnet's multiple comparisons test					One-way ANOVA w/ Dunnet's multiple comparisons test
12	10	20	20		TORCAR		p value	Summary		TORCAR		p value	Summary		TORCAR		p value	Summary
13	11.5				vs.					vs.					vs.
14	6				TORCAR-NLS		0.1707	ns		TORCAR-NLS		0.8935	ns		TORCAR-NLS		0.5284	ns
15	9.5
16	12.5				TORCAR		p value	Summary		TORCAR		p value	Summary		TORCAR		p value	Summary
17	14				vs.					vs.					vs.
18	9.5				H2A-TORCAR		0.1126	ns		H2A-TORCAR		0.0003334	***		H2A-TORCAR		0.002366	**
19	21
20	12				ns, not significant;					ns, not significant;					ns, not significant;
21	15				*, p<0.05;					*, p<0.05;					*, p<0.05;
22	8.7				**, 0.001<p<0.01;					**, 0.001<p<0.01;					**, 0.001<p<0.01;
23	13				***, 0.0001<p<0.001;					***, 0.0001<p<0.001;					***, 0.0001<p<0.001;
24	7				****, p<0.0001.					****, p<0.0001.					****, p<0.0001.
25	12
MEAN	12.428	13.4167	12.4958
S.E.M	0.7663	0.883	1.25
n =	25	12	12
T1/2 (min): Time to half maximal response
S.E.M: standar error of the mean
One-way ANOVA w/ Dunnet's multiple comparisons test
TORCAR		p value	Summary
vs.
TORCAR-NLS		0.3005	ns
TORCAR		p value	Summary
vs.
H2A-TORCAR		0.2258	ns
ns, not significant;
*, p<0.05;
**, 0.001<p<0.01;
***, 0.0001<p<0.001;
****, p<0.0001.

[truncated: 7 more sheets: Supplementary Fig S3, Supplementary Fig S5, Supplementary Fig S6, Supplementary Fig 7e, Supplementary Fig S9, Supplementary Fig S10, Supplementary Fig S11]
